# Supplementary material for: Interpretable Artificial Neural Network Models for Predicting Anti-Adalimumab Immune Complex and Serum Drug Level in Crohn’s Disease: A Proof-of-Concept Study
Source: Pharmaceutics. 2025 Nov 29;17(12):1536. doi: 10.3390/pharmaceutics17121536 (PMC12735940; doi:10.3390/pharmaceutics17121536)
Supplement: Supplementary file 1 [file pharmaceutics-17-01536-s001.zip]

Archive with 1 entries (1 files):
- pharmaceutics-3971051-supplementary.pdf
